# Supplementary material for: Empathy Modulates the Activity of the Sensorimotor Mirror Neuron System during Pain Observation
Source: Behav Sci (Basel). 2023 Nov 17;13(11):947. doi: 10.3390/bs13110947 (PMC10669321; doi:10.3390/bs13110947)
Supplement: Supplementary file 1 [file behavsci-13-00947-s001.zip]

Archive with 1 entries (1 files):
- behavsci-2651818-supplementary.pdf
